# Supplementary material for: Fish in a Dish: Using Zebrafish in Authentic Science Research Experiences for Under-represented High School Students from West Virginia
Source: Zebrafish. 2024 Apr 11;21(2):80–91. doi: 10.1089/zeb.2022.0074 (PMC11035852; doi:10.1089/zeb.2022.0074)
Supplement: Supplemental data [file Suppl_TableS1.xlsx]

## Sheet: Info by county
County name	# K-12 students (2020-21)	Rural/urban status	# STEM outreach initiatives	STEM outreach initiative name	Broader organization	Location (City)
Barbour	2037	Rural	1	HSTA	WVU/HSTA	Multiple
Berkeley	18491	Urban	3	Born Learning Academy	Education Alliance WV/Tuscarora Elementary School	Martinsburg
				HSTA	WVU/HSTA	Multiple
				WV National Guard STARBASE	DOD	Martinsburg
Boone	3234	Urban	1	HSTA	WVU/HSTA	Multiple
Braxton	1655	Rural	1	HSTA	WVU/HSTA	Multiple
Brooke	2471	Urban	0
Cabell	11240	Urban	13	Born Learning Academy	Education Alliance WV/Meadows Elementary School	Huntington
				Exploring Engineering: Academy of Excellence	Marshall University	Huntington
				First 2 Network	Marshall University	Huntington
				Governor’s School	Marshall University	Huntington
				HSTA	WVU/HSTA	Multiple
				June Harless Center for Rural Educational Research and Development	Marshall University	Huntington
				Marshall University Early Education STEM Center	Marshall University	Huntington
				Office Of Continuing Education	Marshall University	Huntington
				Shewey Science Academy	Marshall University	Huntington
				Summer Science Adventures	Marshall University	Huntington
				West Virginia Alliance for STEM and the Arts	Marshall University	Huntington
				West Virginia SPOT	Marshall University	Huntington
				WV Science Adventures Camp	Marshall University	Huntington
Calhoun	842	Rural	1	HSTA	WVU/HSTA	Multiple
Clay	1651	Urban	0
Doddridge	1036	Rural	1	West Virginia University Extension Office 4-H Youth Development	WVU (extension)	West Union
Fayette	5413	Rural	2	HSTA	WVU/HSTA	Multiple
				Summit Bechtel Family National Scout Reserve	Boy Scouts of America	Glen Jean
Gilmer	740	Rural	0
Grant	1491	Rural	0
Greenbrier	4444	Rural	3	Camp Waldo	Appalachian Headwaters	Lewisburg
				First 2 Network	West Virginia School of Osteopathic Medicine	Lewisburg
				HSTA	WVU/HSTA	Multiple
Hampshire	2760	Urban	1	Burgundy Center for Wildlife Studies	Burgundy Center for Wildlife Studies	Capon Bridges
Hancock	3583	Urban	0
Hardy	2104	Rural	0
Harrison	9547	Rural	0
Jackson	4065	Rural	1	Wilderness Christian Camp	Wilderness Christian Camp	Gay
Jefferson	8268	Urban	2	HSTA	WVU/HSTA	Multiple
				West Virginia SPOT	Shepherd University	Shepherdstown
Kanawha	23540	Urban	16	Avampato Discovery Museum	Clay Center	Charleston
				BridgeValley and Advanced Technology Center Pre-College Outreach team	Bridge Valley Community and Technical College	Charleston
				Center for the advancement of STEM	West Virginia State University	Institute
				Coal River Science & Education Center	Coal River Watershed	Tornado
				Environmental Science Summer Day Camp for Teens	West Virginia State University	Institute
				First 2 Network	University of Charleston	Charleston
				First 2 Network	West Virginia State University	Institute
				HSTA	WVU/HSTA	Charleston
				Mad Science of West Virginia	The Connectory	Charleston
				National Youth Science Center Summer Camp	National Youth Science Foundation	Charleston
				STEM Scholars Academy	West Virginia State University	Institute
				West Virginia Higher Education Policy Commission	Higher Education Policy Commission	Charleston
				West Virginia Science & Research Corp.	Higher Education Policy Commission	Charleston
				West Virginia SPOT	West Virginia State University	Institute
				West Virginia Statewide Afterschool Network	WVU Extension	Charleston
				Worldwide Water Network STEM Camp	WV DEP	Institute
Lewis	2355	Rural	2	Central Appalachian Astronomy Club	Central Appalachian Astronomy Club	Jane Lew
				STEMCARE	WVU Jackson’s Mill	Weston
Lincoln	2951	Urban	2	Energize STEM	Education Alliance WV/Lincoln County Schools	Multiple
				HSTA	WVU/HSTA	Multiple
Logan	5001	Rural	3	Energize STEM	Education Alliance WV/Logan County Schools	Multiple
				HSTA	WVU/HSTA	Multiple
				Logan STEAM	Logan County Schools	Multiple
Marion	7205	Rural	1	HSTA	WVU/HSTA	Multiple
Marshall	4102	Urban	2	Challenger Learning Center	Wheeling Jesuit University	Wheeling
				HSTA	WVU/HSTA	Multiple
Mason	3624	Rural	0
McDowell	2524	Rural	1	HSTA	WVU/HSTA	Multiple
Mercer	8096	Rural	2	D2L2 program	Bluefield State College	Bluefield
				HSTA	WVU/HSTA	Multiple
Mineral	3739	Urban	0
Mingo	3621	Rural	2	HSTA	WVU/HSTA	Multiple
				Marshall University Early Education STEM Center (extension)	Marshall University (extension)	Gilbert
Monongalia	10492	Urban	37	Adventure Education Center	WVU	Morgantown
				AOE's Junior Academy	WVU	Morgantown
				Assoc. for Women Engineers, Scientists, or Mathematicians Empowerment (AWESOME)	WVU	Morgantown
				Born Learning Academy	Education Alliance WV/Mylan Park Elementary School	Morgantown
				Center for Excellence in STEM Education	WVU	Morgantown
				Code Camp	WVU	Virtual
				CodeWV	WVU	Morgantown
				College of Science and Technology Outreach	Fairmont State	Fairmont
				First 2 Network	WVU	Morgantown
				First 2 Network	Fairmont State	Fairmont
				Fish In A Dish	WVU	Morgantown
				Forensic Science Summer Camp	WVU	Morgantown
				Governor’s School	WVU	Morgantown
				HSTA	WVU	Morgantown
				K-12 STEM Education Initiative	WVU	Morgantown
				MARS (Mountaineer Area Robotics)	NASA/Rotary Club of Cheat Lake	Morgantown
				NASA Katherine Johnson IV&V Facility	Fairmont State	Fairmont
				NASA West Virginia Space Grant Consortium	WVU	Morgantown
				NASA West Virginia Space Grant Consortium / NASA EPSCoR	WVU	Morgantown
				National Energy Technology Laboratory (NETL)	WVU	Morgantown
				Natural Resource Center	WVU	Morgantown
				PBS A Science Odyssey	PBS	Morgantown
				Perry Outreach Program	The Perry Initiative	Morgantown
				PROJECT LEAD THE WAY	WVU	Morgantown
				Robert C Byrd National Aerospace Education Center	Fairmont State/Pierpont Tech College	Bridgeport
				Science Adventure School	WVU	Morgantown
				Spark! Imagination and Science Center	Spark! Imagination and Science Center	Morgantown
				Stater College of Engineering K-12 Outreach	WVU	Morgantown
				STEM Camp	WVU	Morgantown
				STEM Innovation Center	Fairmont State	Fairmont
				University Forest	WVU	Morgantown
				West Virginia Aerospace and Engineering Scholars	Fairmont State	Fairmont
				West Virginia Clinical and Translational Science Institute	WVU	Morgantown
				West Virginia SPOT	WVU	Morgantown
				West Virginia SPOT	Fairmont State	Fairmont
				WV Youth Science Camp/Youth Science Discovery Experience	WVU	Morgantown
				WVUteach	WVU	Morgantown
Monroe	1547	Rural	0
Morgan	2093	Urban	1	HSTA	WVU/HSTA	Multiple
Nicholas	3285	Rural	0
Ohio	4781	Urban	6	Challenger Learning Center	Wheeling Jesuit University	Wheeling
				Creative Learning Spaces Project	West Liberty University	West Liberty
				HSTA	WVU/HSTA	Multiple
				Oglebay Institute's Schrader Environmental Education Center	Oglebay Institute	Wheeling
				SMART Center	SMART Center	Wheeling
				STEM Outreach club	West Liberty University	West Liberty
Pendleton	813	Rural	4	Born Learning Academy	Education Alliance WV	Franklin
				Mountain Stewards Summer Camp	Experience Learning Inc.	Circleville
				Spruce Knob Mountain Center	WV Tourism Office	Circleville
				The Mountain Institute	Appalachian Program	Circleville
Pleasants	992	Urban	0
Pocahontas	901	Rural	5	First 2 Network	High Rocks Academy	Hillsboro
				First 2 Network	Green Bank Observatory	Green Bank
				Green Bank Observatory	Associated Universities, Inc/National Science Foundation	Green Bank
				PING Summer Camp	Green Bank Observatory	Green Bank
				West Virginia Alliance for STEM and the Arts	Green Bank Observatory	Green Bank
Preston	4002	Urban	9	After School Explorers	Preston County Schools	Kingwood
				After School Explorers	Preston County Schools	Aurora
				After School Explorers	Preston County Schools	Bruceton
				After School Explorers	Preston County Schools	Terra Alta East Preston
				After School Explorers	Preston County Schools	Valley
				After School Explorers	Preston County Schools	South Preston
				After School Explorers	Preston County Schools	Rowlesburg
				After School Explorers	Preston County Schools	Fellowsville
				HSTA	WVU/HSTA	Multiple
Putnam	8775	Urban	0
Raleigh	10360	Rural	9	Camp STEM	West Virginia University Institute of Technology	Beckley
				College of Engineering and Sciences K-12 Education	West Virginia University Institute of Technology	Beckley
				Elementary Engineering Challenge Camp	West Virginia University Institute of Technology	Beckley
				First 2 Network	West Virginia University Institute of Technology	Beckley
				HSTA	WVU/HSTA	Multiple
				STEM Summer Academy for Girls	West Virginia University Institute of Technology	Beckley
				Summit Bechtel Family National Scout Reserve	Boy Scounts of America	Glen Jean
				Tomorrow is Mine Camp	West Virginia University Institute of Technology	Beckley
				West Virginia SPOT	West Virginia University Institute of Technology	Beckley
Randolph	3604	Rural	0
Ritchie	1221	Rural	0
Roane	1844	Rural	2	HSTA	WVU/HSTA	Multiple
				Spring Heights Education Center Summer Camp	Spring Heights Camp and Retreat Center	Spencer
Summers	1305	Rural	1	Camp Brookside Environmental Education Center	NPS	Brooks
Taylor	2190	Rural	1	HSTA	WVU/HSTA	Multiple
Tucker	878	Rural	3	Canaan Valley Institute Ecological Center	Canaan Valley Institute	Davis
				HSTA	WVU/HSTA	Multiple
				National Youth Science Center Summer Camp	National Youth Science Foundation	Davis
Tyler	1125	Rural	0
Upshur	3487	Rural	2	Wesleyan Summer Gifted Program	West Virginia Wesleyan College	Buckhannon
				West Virginia SPOT	West Virginia Wesleyan College	Buckhannon
Wayne	6060	Urban	1	First 2 Network	Marshall University (extension)	Multiple
Webster	1134	Rural	2	HSTA	WVU/HSTA	Multiple
				WV State Conservation Camp	WVU Extension Service	Cowen
Wetzel	2202	Rural	1	PBS A Science Odyssey	PBS	Pine Grove
Wirt	904	Urban	0
Wood	11326	Urban	6	Boys and Girls Club of Parkersburg	Boys and Girls Club of America	Parkersburg
				K-12 Engineering Outreach Program	Ohio Valley University	Vienna
				Kids' Tech University	Ohio Valley University	Vienna
				smART::ART Integrated Formal and Informal STEM Education	Ohio Valley University	Vienna
				Stone Lab	Ohio Valley University	Vienna
				The STEAM Factory	Ohio Valley University	Vienna
Wyoming	3417	Rural	0
# Urban counties	21
# Rural counties	34
Total counties	55

## Sheet: Info by rural-urban status
Rural counties				Urban counties
County name	# K-12 students (2020-21)	# STEM outreach initiatives		County name	# K-12 students (2020-21)	# STEM outreach initiatives
Gilmer	740	0		Brooke	2471	0
Grant	1491	0		Clay	1651	0
Hardy	2104	0		Hancock	3583	0
Harrison	9547	0		Mineral	3739	0
Mason	3624	0		Pleasants	992	0
Monroe	1547	0		Putnam	8775	0
Nicholas	3285	0		Wirt	904	0
Randolph	3604	0		Boone	3234	1
Ritchie	1221	0		Hampshire	2760	1
Tyler	1125	0		Morgan	2093	1
Wyoming	3417	0		Wayne	6060	1
Barbour	2037	1		Jefferson	8268	2
Braxton	1655	1		Lincoln	2951	2
Calhoun	842	1		Marshall	4102	2
Doddridge	1036	1		Berkeley	18491	3
Jackson	4065	1		Ohio	4781	6
Marion	7205	1		Wood	11326	6
McDowell	2524	1		Preston	4002	9
Summers	1305	1		Cabell	11240	13
Taylor	2190	1		Kanawha	23540	16
Wetzel	2202	1		Monongalia	10492	37
Fayette	5413	2
Lewis	2355	2		Total =	135455	100
Mercer	8096	2
Mingo	3621	2		Average outreach =		4.7619
Roane	1844	2
Upshur	3487	2
Webster	1134	2
Greenbrier	4444	3
Logan	5001	3
Tucker	878	3
Pendleton	813	4
Pocahontas	901	5
Raleigh	10360	9
Total =	105113	51
Average outreach =		2.21739
