# Supplementary material for: Fish in a Dish: Using Zebrafish in Authentic Science Research Experiences for Under-represented High School Students from West Virginia
Source: Zebrafish. 2024 Apr 11;21(2):80–91. doi: 10.1089/zeb.2022.0074 (PMC11035852; doi:10.1089/zeb.2022.0074)
Supplement: Supplemental data [file Suppl_TableS3.xlsx]

## Sheet: 2019
*all Likert responses are in their original scale
SECTION 1: TEACHING INFORMATION					SECTION 2: FEASIBILITY & DESIRE																	SECTION 3: SELECTION OF CONCERNING FACTORS
Q1: What WV county do you teach in?	Q2: What subject(s) do you teach?	Q3: How long (years) have you been teaching?	Q4: Roughly how many students total do you teach in one academic year?		Q1: I have access to microscopes and other science equipment in my school.	Q2: I have access to external funding, such as grants, in my school.	Q3: I have access to internal school funding in my school.	Q4: My school provides supplies and support for science education.	Q5: I have used animals in my classroom before.	Q6: I have flexibility in my teaching regimen to incorporate new techniques.	Q7: I would be able to get permission to install a zebrafish tank in my classroom.	Q8: I am familiar with aquatic system husbandry.	Q9: I am familiar with zebrafish biology, husbandry & education.	Q10: I am likely to incorporate zebrafish into my science curriculum based on my current familiarity.	Q11: I am likely to incorporate zebrafish into my science curriculum after receiving some basic training and guidance.	Q12: Students at my school have access to extracurricular science outreach/education events.	Q13: I believe zebrafish might help excite students and aid learning in science.	Q14: I am interested in incorporating a new method of science education in my classroom.	Q15: I am more likely to seek out a science outreach program to visit my class than to install a zebrafish tank and conduct my own experiments with students.	Q16: If a comprehensive zebrafish care and experimental use guide was provided to me, I would be more interested in using zebrafish in my classroom.
urban	Science	5-10	175		1	2	2	2	5	1	1	4	3	3	1	2	1	1	4	1		Experience, Time & effort
urban	Math	5-10	150		2	2	2	2	5	2	4	5	5			3	2	4	1	4		Experience, Knowledge, Supplies & equipment
rural	Science	20+	150		2	2	2	2	1	1	1	2	4	2	2	1	1	1	4	2		Supplies & equipment
urban	Science	10-20	160		1	3	3	3	5	2	3	1	1	3	1	1	2	2	3	3		Funding, Supplies & Equipment, Time & effort
rural	English/Lit/History/Social Studies	<5	135		3	2	3	4	5	1	3	4	4			2	1			2		Funding, Experience, Experimental resources, Supplies & Equipment, Time & effort
rural	Math	5-10	150		2	3	3	3	5	5	3	5	5	5	3	3	2	3	2	2		Funding, Experience, Knowledge, Experimental resources, Supplies & Equipment, Time & effort
urban	School Nurse	20+	N/A		2	4	4	3	4	5	5	5	3	4	3	3	2	3	1	3		Funding, Experience, Knowledge, Supplies & Equipment, Time & effort
urban	Science	5-10	150		1	2	2	3	4	2	2	4	4	4	3	3	2	3	2	2		Funding, Experience, Knowledge
rural	HSTA only	5-10	20			2										2	2
urban	English/Lit	20+	150		2	2	2	2	5	1	1	5	5			1	1
rural	Science	10-20	175		1	2	2	2	2	2	2	2	5	5	2	2	2	2	3	2		Funding, Experience, Knowledge
urban	Science	20+	180		1	2	2	4	1	1	1	1	4	2	2	2	2	2	3	2		Funding, Supplies & equipment, Time & effort
rural	Math	5-10	100		2	2	2	2	5	3	1	2	5	2	1	1	1	1	3	1		Experience, Knowledge, Time & effort
				Average response by question	1.66667	2.30769	2.41667	2.66667	3.91667	2.16667	2.25	3.33333	4	3.33333	2	2	1.61538	2.2	2.6	2.18182
				St. dev	0.62361	0.605693	0.640095	0.745356	1.55233	1.40436	1.29904	1.5456	1.1547	1.1547	0.816497	0.784465	0.486504	0.979796	1.0198	0.833196

## Sheet: 2020
*all Likert responses are in their original scale
SECTION 1: TEACHING INFORMATION					SECTION 2: FEASIBILITY & DESIRE																	SECTION 3: SELECTION OF CONCERNING FACTORS
Q1: What WV county do you teach in?	Q2: What subject(s) do you teach?	Q3: How long (years) have you been teaching?	Q4: Roughly how many students total do you teach in one academic year?		Q1: I have access to microscopes and other science equipment in my school.	Q2: I have access to external funding, such as grants, in my school.	Q3: I have access to internal school funding in my school.	Q4: My school provides supplies and support for science education.	Q5: I have used animals in my classroom before.	Q6: I have flexibility in my teaching regimen to incorporate new techniques.	Q7: I would be able to get permission to install a zebrafish tank in my classroom.	Q8: I am familiar with aquatic system husbandry.	Q9: I am familiar with zebrafish biology, husbandry & education.	Q10: I am likely to incorporate zebrafish into my science curriculum based on my current familiarity.	Q11: I am likely to incorporate zebrafish into my science curriculum after receiving some basic training and guidance.	Q12: Students at my school have access to extracurricular science outreach/education events.	Q13: I believe zebrafish might help excite students and aid learning in science.	Q14: I am interested in incorporating a new method of science education in my classroom.	Q15: I am more likely to seek out a science outreach program to visit my class than to install a zebrafish tank and conduct my own experiments with students.	Q16: If a comprehensive zebrafish care and experimental use guide was provided to me, I would be more interested in using zebrafish in my classroom.		Please select all of the following items which would serve as limitations to establishingzebrafish as an educational model in your classroom:
rural	Science,Math,Other	20+ years	150		2	4	3	4	4	2	1	4	4	2	2	3	1	2	2	2		Funding,Knowledge,Supplies/equipment,Pay
urban	Science	5-10 years	145		2	3	3	3	4	2	3	4	4	2	2	2	1	3	3	2		Experience,Knowledge,Class size
urban	Other	20+ years	140		4	3	4	3	4	2	4	4	4	5	5	3	2	4	3	3		Funding,Experience,Knowledge,Supplies/equipment,Other
urban	Science	10-20 years	170		2	2	2	3	2	1	1	2	4	3	2	3	1	1	2	1		Experience,Knowledge,Experimental resources (i.e. protocols)
urban	Science	20+ years	180		2	4	3	2	3	2	2	4	4	2	3	2	2	1	1	3		Funding
urban	Science	20+ years	180		2	2	2	2	3	2	3	3	3	3	2	2	2	2	1	2		Funding,Experience,Knowledge,Supplies/equipment,Time & effort,Student interest,Pay
rural	Science	20+ years	125		1	3	2	2	4	2	2	4	4	3	2	3	2	2	4	2		Experience,Knowledge
rural	Science	10-20 years	150		1	2	1	4	1	5	1	3	5	4	1	3	1	2	3	1		Funding,Experience,Knowledge,Experimental resources (i.e. protocols),Supplies/equipment,Time & effort
urban	Other	5-10 years	130		2	3	4	5	4	3	4	3	4	3	3	2	1	3	3	3		Experimental resources (i.e. protocols),Supplies/equipment,Time & effort
urban	Science	5-10 years	100		1	4	1	1	4	2	2	3	3	2	2	1	1	1	2	3		Funding
rural	History/Social Studies	<5 years	125		3	5	2	4	5	3	3	5	5	3	3	4	3	3	3	3		Funding,Knowledge,Experimental resources (i.e. protocols),Supplies/equipment,Pay
rural	Science	5-10 years	150		2	4	3	3	4	2	2	4	4	3	2	3	2	2	3	2		Other
rural	Science	5-10 years	120		2	3	1	2	1	1	1	1	1	1	1	3	1	2	4	1		Supplies/equipment
urban	Science	10-20 years	150		2	2	4	4	1	4	2	1	2	2	2	2	2	2	1	1		Funding,Other
urban	Science	5-10 years	130		1	3	2	2	1	2	1	4	5	3	2	3	1	2	4	2		Funding,Experience,Knowledge,Supplies/equipment,Time & effort
urban	Science	5-10 years	160		2	2	3	2	4	2	2	4	4	4	4	2	2	2	3	4		Experience,Supplies/equipment,Class size,Student interest
urban	Science	5-10 years	100		2	2	4	1	2	2	2	2	4	2	2	3	2	2	2	2
urban	Math	20+ years	120		1	2	1	1	3	1	3	3	3	4	3	2	2	2	4	2		Experience,Knowledge,Supplies/equipment
rural	Science	10-20 years	125		1	3	5	5	5	1	2	1	2	3	3	1	1	3	3	2		Funding,Supplies/equipment,Time & effort,Student interest,Pay
rural	Other	10-20 years	406		2	2	1	2	2	2	3	3	3	3	2	2	2	2	2	2
rural	Math	5-10 years	130		3	3	3	4	4	2	3	4	4	5	4	3	3	4	4	4		Funding,Experience,Knowledge,Supplies/equipment,Time & effort
rural	Math	5-10 years	100		2	2	2	2	4	2	1	4	4	2	1	1	1	2	1	1		Experience,Knowledge,Supplies/equipment
urban	English/Literature	10-20 years	100		3	1	2	2	5	2	3	5	4	5	4	2	2	3	3	4		Other
urban	Science	20+ years	130		1	2	1	2	3	1	2	4	4	4	3	2	3	2	2	3		Funding,Experience,Knowledge,Supplies/equipment,Time & effort
rural	Science	20+ years	120		2	4	2	4	1	2	2	3	2	2	2	5	2	1	2	2		Funding,Experience,Knowledge,Supplies/equipment,Class size,Student interest
rural	Science,Math	5-10 years	100		2	3	4	4	2	2	1	4	4	1	1	3	1	1	1	1		Funding
rural	Science	20+ years	145		1	4	4	3	4	2	1	3	2	1	1	5	1	1	4	1		Experience
rural	Math	5-10 years	100		2	3	2	2	5	3	2	3	3	3	3	2	2	2	2	2		Funding,Experimental resources (i.e. protocols),Supplies/equipment
rural	Math	10-20 years	75		2	2	2	2	5	1	4	4	4	4	4	1	2	3	3	4		Knowledge,Time & effort
urban	Math	5-10 years	150		3	2	2	2	5	2	2	5	5	5	5	3	3	3	3	5		Funding,Experience,Knowledge,Experimental resources (i.e. protocols),Supplies/equipment,Time & effort
urban	Math	<5 years	175		3	2	2	1	5	1	4	5	5	5	3	3	2	4	2	3		Experience,Knowledge,Experimental resources (i.e. protocols),Supplies/equipment,Time & effort,Class size
urban	Other	<5 years	0		1	3	3	2	3	3	3	5	5	3	3	2	1	3	3	3		Time & effort
urban	Science	20+ years	125		2	2	2	2	1	2	2	2	3	2	2	2	2	1	5	1		Funding,Supplies/equipment
urban	English/Literature	20+ years	100		2	2	2	2	3	2	3	5	5	5	5	2	3	3	5	5		Other
urban	Science	20+ years	160		2	3	2	4	2	2	2	2	3	3	2	2	2	2	2	2		Knowledge,Supplies/equipment,Time & effort
urban	Other	20+ years	1700		4	3	4	3	5	5	5	3	3	5	5	3	3	5	3	4		Funding,Experience,Experimental resources (i.e. protocols),Supplies/equipment,Time & effort,Other
rural	Other	<5 years	30		3	4	4	2	2	3	2	3	4	3	2	3	2	2	3	2		Funding,Experience,Knowledge,Experimental resources (i.e. protocols),Supplies/equipment,Pay
rural	Computer Science/Technology	5-10 years	300		3	2	2	3	2	2	2	2	5	5	5	2	5	2	2	2		Funding,Knowledge
rural	Math	5-10 years	120		4	3	2	2	5	2	5	5	5	5	3	4	3	1	2	3		Funding,Experience,Knowledge,Experimental resources (i.e. protocols),Supplies/equipment,Time & effort,Class size,Student interest,Pay
rural	English/Literature,History/Social Studies	5-10 years	100		3	2	2	4	4	1	5	5	5	5	5	2	5	4	5	5		Other
rural	Science	10-20 years	100		2	2	2	2	5	2	2	5	5	5	3	3	2	2	3	2		Experience,Knowledge,Supplies/equipment
rural	English/Literature,History/Social Studies	20+ years	44		4	5	2	3	4	1	2	5	5	5	2	3	2	3	3	2		Funding,Experience,Knowledge
				Average response by question	2.16667	2.78571	2.47619	2.66667	3.33333	2.09524	2.42857	3.52381	3.83333	3.33333	2.7619	2.54762	2	2.30952	2.7619	2.47619
				St. dev	0.870595	0.913802	1.02906	1.0616	1.37437	0.920909	1.11575	1.17995	1.02159	1.28483	1.21125	0.905075	0.95119	0.96333	1.06479	1.13888
